# Supplementary material for: Simultaneous Evaluation of Pulse Contour Devices Using an Innovative Hemodynamic Simulation Bench
Source: J Clin Med. 2025 Nov 12;14(22):8030. doi: 10.3390/jcm14228030 (PMC12653771; doi:10.3390/jcm14228030)
Supplement: Supplementary file 1 [file jcm-14-08030-s001.zip]

Archive with 1 entries (1 files):
- jcm-3895547-supplementary.pdf
